# Supplementary material for: The Possibility of Using Paulownia elongata S. Y. Hu × Paulownia fortunei Hybrid for Phytoextraction of Toxic Elements from Post-Industrial Wastes with Biochar
Source: Plants (Basel). 2021 Sep 29;10(10):2049. doi: 10.3390/plants10102049 (PMC8541643; doi:10.3390/plants10102049)
Supplement: Supplementary file 1 [file plants-10-02049-s001.zip]

Archive with 1 entries (1 files):
- plants-1365924-supplementary.pdf
